# Supplementary material for: Immunofibroblasts regulate LTα3 expression in tertiary lymphoid structures in a pathway dependent on ICOS/ICOSL interaction
Source: Commun Biol. 2022 May 4;5:413. doi: 10.1038/s42003-022-03344-6 (PMC9068764; doi:10.1038/s42003-022-03344-6)
Supplement: Supplementary file 3 — Supplementary Data 1 [file 42003_2022_3344_MOESM3_ESM.xlsx]

## Sheet: Figure1
Figure1a
0	3hrs	6hrs	1	2	5	8	15
0.627789	0.113762	0.113265	0.09195	0.308135	3.72204	7.46494	9.09679
1.00804	0.124584	0.102412	0.095674	0.260336	3.42913	9.35103	6.19537
0.169769	0.090448	0.121773	0.12505	0.479735	2.6292	10.6958	9.89523
0.78268	0.115751	0.152139	0.149998	0.431963	4.3662	9.5523	10.9298
1.15667				0.238292
0.165456				1.70916
0.629373				1.65592
Figure1b
	day 2						day 5
IL13	1.41407	1.93992	2.69762	3.69882	3.40642	1.81523	0.563236	0.482955	0.701967	0.474462	0.686403
IL22	0.447643	0.619885	1.29067	0.365995	0.818749	0.922108	0.971676	1.17636	1.11975	0.431332	1.0737
LTα	0.219411	0.29409	0.199608	0.215666	0.199827	0.307451	1.19898	2.09345	0.941088	1.49124	1.2298
Figure1d
WT	CD3ɛ-/-	WT	CD3ɛ-/-	WT	CD3ɛ-/-
1.72204	0.354716	7.46494	0	3.09679	0
3.42913	0	9.35103	0.9	4.3662	0
7.19562	0	10.6958	0	9.89523	0
7.61935	0		0	10.9298	0.8759
Figure1e
WT	CD3ɛ-/-	WT	CD3ɛ-/-	WT	CD3ɛ-/-
27.9668	0.563718	22.553	1.041	39.0779	2.40322
25.1426	1.04144	42.2924	6.11325	67.2643	1.14532
22.838	0.751989	35.9571	0.94598	37.3008	4.49282
49.7275	0.791678	25.5714	0.873096	37.3146	1.16304
Figure1f
WT	CD3ɛ-/-	WT	CD3ɛ-/-	WT	CD3ɛ-/-
3.46901	0.823423	51.3828	0.192718	36.962	1.39465
10.4767	2.05247	63.5234	8.31486	139.109	0.342975
9.06638	0.641754	52.6192	0.39608	99.9495	2.7887
11.259	0.809767	41.1304	0.229199	119.164	3.43075
Figure1g
ccl19
WT	LTα-/-	WT	LTα-/-	WT	LTα-/-
64.53	1.40268	40.9677	22.4458	67.1265	14.7412
49.7275	2.31426	47.8719	4.25483	24.9766	7.6233
48.9988	20.1344	29.7803	31.0955	63.6645	4.65771
40.9028	13.406	43.4386	13.8534	42.7127	16.4816
	3.34021	75.7473		21.6788
		28.6079		29.1916
cxcl13
WT	LTα-/-	WT	LTα-/-	WT	LTα-/-
14.7719	0.626063	128.432	3.48909	218.093	1.3122
17.636	1.10292	29.9035	3.03694	87.1192	1.80614
14.4061	3.7742	55.0062	1.98656	269.262	0.840204
15.1574	4.83098	64.1764	2.16205	95.8411	1.49394
	0.801529	32.7806		35.0122
		43.2932		62.0966
Figure1i
ccl19
WT	TNFR1/2-/-	WT	TNFR1/2-/-	WT	TNFR1/2-/-
18.5672	6.9841	10.2513	12.5234	4.54594	14.8128
32.4267	4.20144	7.73895	12.2741	3.78348	7.65448
24.4585	3.01586	28.6079	5.76274	13.6888	4.49076
10.7488	2.50025	14.962	14.6446	17.7888	7.56836
		22.553
cxcl13
WT	TNFR1/2-/-	WT	TNFR1/2-/-	WT	TNFR1/2-/-
9.10217	11.0636	29.9035	5.85091	10.7984	9.81986
17.6704	3.61641	19.4382	6.61481	11.1392	10.7651
10.4767	0.714217	32.7806	3.09245	11.3432	9.45262
9.06638	0.665779	20.9295	5.99147	12.9351	8.23116

## Sheet: Figure2
Figure2a
NK1.1	CD3
2.95	86.8
5.99	85.7
7.91	92.1
Figure2c
WT	ICOSL-/-
2.76886	1.64313
3.22249	1.7622
2.95922	2.8727
3.04575	1.17641
	0.512585
	1.8488
	1.00312
Figure2d
WT	ICOSL-/-
1.32907	1.38916
2.33309	0.95045
1.66042	0.98095
1.45891	1.20965
	0.402332
	0.475665
	0.750337
Figure2e
WT	ICOSL-/-
14.95	11.771
16.2897	15.204
13.7717	12.7867
22.3717	12.1758
16.117	9.83051
	10.2834
Figure2f
WT	ICOSL-/-
9.18463	15.6913
13.5585	13.4681
2.38211	5.01839
2.87509	5.27779
2.68886	5.27098
Figure2h
ccl19
WT	ICOSL-/-	WT	ICOSL-/-
12.13	3.42217	30.5443	5.7751
20.3321	7.13572	12.5626	1.07957
25.3459	7.21371	23.019	5.9975
18.3555	8.94247	20.1928	4.65138
12.3214	12.618	28.3571
cxcl13
WT	ICOSL-/-	WT	ICOSL-/-
7.32734	8.62098	23.083	1.25793
17.2121	8.80896	48.2704	0.094559
23.4511	4.91717	18.8779	2.15936
18.8338	9.6417	66.3423	1.41918
8.13239	9.21593	73.7937
ccl19
WT	αICOS	WT	αICOS
21.4635	1.88529	26.388	9.8848
12.3697	8.15806	33.857	0.500869
49.7275	12.366	42.4896	0.747879
48.9988	3.49583	9.46989	0.852011
cxcl13
WT	aICOS	WT	aICOS
19.2907	2.95932	50.0439	35.9491
11.4709	10.668	22.0605	0.766004
33.5878	11.7095	79.4505	1.68407
37.6095	13.592	37.6635	1.04089
Figure2i
ccl19
WT	ICOSL-/-
0.033625	0.004892
0.085528	0.004292
0.063965	0.006077
0.049598	0.045369
0.072369	0.021495
ccl21c
WT	ICOSL-/-
0.011285	0.004801
0.008711	0.005399
0.005995	0.00381
0.011506	0.003152
0.004345	0.004921
cxcl13
0.056464	0.008176
0.097993	0.008802
0.029241	0.008824
0.096211	0.005826
0.025092	0.015512

## Sheet: Figure3 
Figure3a
pdpn+ fibroblast			pdpn- fibroblast			activated DC
0	5	8	0	5	8	8
9.22731	5.78228	5.50266	0.999235	0.832971	1.1955	14.8322
0.108169	9.78182	11.0977	1.53374	0.75916	1	17.4586
1.95933	10.5383	13.4005	0.939439	0.886837	9.18725	14.6515
2.67071	3.93535	13.4428	0.431654	5.39254	12.3995	5.31809
2.66322	7.33902	10.3614	0.661054	2.81335		6.1873
	10.1168	11.2297		2.84143		21.1808
	2.22118			0.620418		7.82626
	1.68584			0.548158		9.189
	2.16986			0.715425
Figure3c
WT	Icosl-/- < wt bm	wt <Icosl-/- bm
3.01238	1.71179	0.490947
2.5939	1.12113	0.568417
2.04421	0.796875	0.556783
1.60157	1.25124	0.348988
Figure3d
WT	Icosl-/- < wt bm	wt <Icosl-/- bm
1.35887	0.349205	0.416814
1.32907	0.25898	0.198946
1.66042	0.428719	0.220486
1.45891	0.589335	0.221258
Figure3e
WT	Icosl-/- < wt bm	wt <Icosl-/- bm
15.4801	5.17812	1.8386
12.9166	5.06504	3.29776
9.34007	6.34877	5.81902
13.2581	6.84897	3.94079
14.493		2.65306
		3.49032
		2.29444
Figure3f
WT	Icosl-/- < wt bm	wt <Icosl-/- bm
25.9236	6.76516	2.20665
15.0776	7.50302	3.73664
13.1631	4.92737	8.98906
16.3012	11.9561	3.42225
18.1451		3.24788
		6.00544
		1.59876
Figure3g
T cells + WT LLSc + virus	T cells + ICOSL-/- LLSc + virus	T cells + WT DC + virus	T cells + ICOSL-/- DC + virus	T cells alone stimulated
17.5226	2.96028	31.2319	9.24224	1.90552
25.417	6.61937	41.4981	5.74857	3.60947
18.9567	3.18381	32.4723	6.97368	1.92732
23.0524	4.38112	58.8181	8.58995	3.72698
21.3859	2.75243	45.5751	4.93143	1.88396
34.0789	4.20652	37.7859	7.67863	3.49566
Figure3h
T cells + WT LLSc + virus	T cells + ICOSL-/- LLSc + virus	T cells + WT DC + virus	T cells + ICOSL-/- DC + virus	T cells alone stimulated
5.80498	3.28441	5.56852	4.24705	0.994629
7.03694	4.31782	6.74512	1.65966	3.72698
3.18627	7.03788	5.02616	3.10435	1.88396
2.32534	4.77257	4.77257	6.41198	3.49566
2	1.23593		5.14854

## Sheet: Figure4
Figure4b
icos
TLS+	TLS-
0	0
0.00079072	0
0	7.0518e-05
0	0
1.4464e-05	0
2.1798e-05	0
0.00077625	0
5.7275e-06	0
1.0964e-05	0
0.0002094	0
8.589e-06	0
3.0406e-05	0
5.401e-05	0
0	0
0	0
0	0.000622
0.00011587	0
0	9.82e-05
6.3256e-06	0.000285
1.5158e-06	0.000221
0	0.000204
0	0.000335
0	0.000867
0	0.00056
0.002932	0.000165
0.004281	0.000339
0.002725	7.09e-05
0.003029
0.001395
icosl
TLS+	TLS-
0.00057298	0.0008822
0.00761139	0.00027336
0.00098914	0.0058099
0.00106087	0.016959
0.00084545	0.00355066
0.00271373	0.00036365
0.00534461	0.0007736
0.00290694	0.00012653
0.00443257	0.00014502
0.00412134	0.00048693
0.00359854	0.00010638
0.00377853	4.4178e-05
0.00329062	0.0003626
0.00181433	0
0.00551981	0.0004124
0.00116116
0.00253852
0.00117121
0.00087166
0.00040074
0.00011105
0.00025405
0.00070086
0.00183016
ltα
TLS+	TLS-
0.0413995	0.00037808
0.00221744	0.00174264
0.0071902	0.00217245
0.00194962	0.00016676
0.00049838	2.3451e-05
0.00041882	4.2046e-06
0.00016537	0
8.4081e-05	0
3.1163e-05	0
5.1948e-06	0.00012142
0	4.3427e-05
0.00017704	0.00013089
0.00199919	3.5499e-05
5.121e-05	8.4291e-06
2.3956e-05	2.0767e-05
7.6603e-05	2.2031e-06
0.00105044	0
0.00039056
0.00101283
0.00163862
0.00030435
ccl19
TLS+	TLS-
3.72684	0.0961903
0.24338	0.165357
1.26148	0.409922
0.157538	0.0231223
0.0367448	0.00182001
0.0312343	0.00040092
0.00603008	0.00010652
0.0110962	0.00087102
0.00074449	0.00014265
0.00029019	0.0127585
0.00050619	0.00154778
0.0128887	0.00822402
0.159339	0.00735832
0.00227033	0.00013118
0.00623141	0.00319668
0.0169517	9.037e-05
0.123097	2.7174e-05
0.0595691
0.0735061
0.132974
0.0406289
Figure4c
CD11c+ cells	CD45- cells	CD3+ cells
0.007468	0	0
0.025303	0.003074	0
0.003895	0.00688	0
0.009656	0.014649	0
0	0.004611	0
Figure4d
CD11c+ cells	CD45- cells	CD3+ cells
0	0.03513	0
0	0.012268	0
0.00324	0.003899	0
0.003203	0.001216	0
0	0.056777	0
Figure4e
LTA	ICOS
16.4874	191.949
31.018	104.839
0	1070.14
321.437	0
4.22116	0
0.809227	0
188.443	2198.41
462.217	521.668
6.77442	0
6.76598	0
19.4563	46.5233
1.23992	0
3.96477	0
54.368	9.54219
12.0098	0
21.2098	0
4.66806	0
24.255	0
24.7573	14.3811
3.69509	0
80.2772	512.118
5.37171	0
20.2144	3.77866
18.5201	193.094
50.8487	7.23324
21.7672	138.151
1	0
5.56428	5.66647
4.67607	20.06
52.4216	35.6322
1.86186	0
1.84637	0
1.30201	0
1.83733	0
0.436272	0
84.8109	76.446
15.7522	0
0.938753	4.1732
0.261824	0
0.046944	0
0	0
1.07486	0
0	0
0.347932	1
0.0579994	0
0	0
0.114029	0
0	0
1.3556	0
0	0
0	0
0	0
0	0
0.601461	0
0	0
0	0
0.0501938	0
0.848968	0
0	0
1.97667	0
2.71957	0
0	0
0	0
0.586133	0
1.30712	0
0.484851	0
1.08502	0
0.159659	0
1.65026	0
0.001722	0.000622
0.002143	0.002646
0.004222	0.002932
0.005219	0.002654
0.001935	0.000779
0.003569	0.001664
0.003243
0.00028	9.82e-05
0.000641	0.000285
0.001057	0.000416
0.000572	0.000221
0.000333	0.00056
0.000352	0.000204
0.000592	0.000335
0.001667	0.000867
0.011234	0.004281
0.002714	0.001395
0.000246	0.000165
0.000774	0.000339
0.004476	0.002725
0.006262	0.003029
0.000173	7.09e-05
Figure4f
LTA	CCL19
16.4874	43.8751
31.018	41.7103
0	84.8663
321.437	178.45
4.22116	12.1397
0.809227	2.01556
188.443	191.759
462.217	470.344
6.77442	3.49205
6.76598	6.83576
19.4563	20.8688
1.23992	2.64595
3.96477	7.19795
54.368	52.269
12.0098	34.7949
21.2098	9.84547
4.66806	7.31982
24.255	51.734
24.7573	30.7157
3.69509	3.90592
80.2772	159.205
5.37171	15.8782
20.2144	25.294
18.5201	7.58112
50.8487	40.1354
21.7672	19.882
1	1
5.56428	4.63736
4.67607	3.94191
52.4216	31.2118
1.86186	2.91814
1.84637	0.761024
1.30201	0.587458
1.83733	3.12446
0.436272	0.0556995
84.8109	56.4629
15.7522	17.2517
0.938753	1.40039
0.261824	0.229694
0.046944	0.0505977
0	0.0134433
1.07486	1.35736
0	0.109926
0.347932	0.0939583
0.0579994	0.0366237
0	0.0180036
0.114029	0.0383725
0	0.0638834
1.3556	1.61018
0	1.35543
0	0.0115386
0	0.19537
0	0.0194076
0.601461	0.158759
0	0.102561
0	0.22437
0.0501938	0.0329078
0.848968	0.767559
0	0.737406
1.97667	1.62662
2.71957	2.84129
0	1.4201
0	0.411239
0.586133	0.389392
1.30712	1.40842
0.484851	0.195336
1.08502	0.987876
0.159659	0.185896
1.65026	1.54512
Figure4g
LTA	ICOSL
	0.302732
16.4874	4.68284
31.018	7.93231
0	3.16187
321.437	12.3199
4.22116	0.466107
0.809227	0.387919
188.443	4.79664
462.217	4.02145
6.77442	0.144429
6.76598	2.40919
19.4563	3.06964
1.23992	0.522609
3.96477	0.560506
54.368	0.446691
12.0098	1.52494
21.2098	4.11673
4.66806	7.83258
24.255	8.96023
24.7573	1.43379
3.69509	2.32282
80.2772	2.8238
5.37171	6.70604
20.2144	1.53587
18.5201	13.2005
50.8487	2.34193
21.7672	2.17749
1	1
5.56428	1.90127
4.67607	1.99637
52.4216	1.73858
1.86186	1.87598
1.84637	0.958592
1.30201	2.91637
1.83733	0.613497
0.436272	0.192131
84.8109	1.34122
15.7522	0.618802
0.938753	0.460539
0.261824	0.408729
0.046944	0.0668538
0	0.0766216
1.07486	0.257265
0	0.0562053
0.347932	0.211731
0.0579994	0.0586747
0	0.0233415
0.114029	0.134228
0	0.370296
1.3556	0.191577
0	0.360531
0	0
0	0
0	0.0624809
0.601461	0.112263
0	0.931957
0	0.0391571
0.0501938	0.067945
0.848968	0.203459
0	0.237599
1.97667	0.966959
2.71957	1.33921
0	0
0	0
0.586133	0.256065
1.30712	0.549821
0.484851	0.21789
1.08502	0.328851
0.159659	0.114965
1.65026	1.49404

## Sheet: Figure5
Figure5a
B cells iso	B cells aICOS	T cells iso	T cells aICOS	NK iso	NK aICOS	CD4 iso	CD4 aICOS	CD8 iso	CD8 aICOS
23.3	19.3	45	3.96	1.67	4.26	34.7	5.1	2.33	3.13
49.2	14.3	24.6	8.28	0.82	0	13.9	1.4	0	7.23
29.3	9.52	41.1	69.4	1.63	52.9	26.8	77.6	7.32	61.4
8.57	4.76	42.9	5.1	0	0	17.1	2.1	20	1.2
4.17	4.76	63.9	49.3	5.56	17.6	40.3	36.4	11.1	45.8
2.25	4.76	57.3	12.3	0	35.3	42.7	28	8.99	12
2.99	33.3	66.5	8.49	1.8	23.5	47.3	5.59	8.98	14.5
Figure5b
CD19+ B cells	19.57
CD56+ NK cells	0.39
CD16+ Monocytes	0
CD4+ T cells	31.74
CD8+ T cells	26.76
Figure5c
LTa+ CD19 | Freq.B	LTa+ CD19 | aICOS	LTa+ Mono | Freq.Mono	LTa+ Mono | aICOS	LTa+ NK | Freq.NK	LTa+ NK | aICOS	LTa+ CD4 | Freq.CD4	LTa+ CD4 | aICOS	LTa+ CD4 ICOS+ | Freq.ICOS+	LTa+ CD4 ICOS+ | aICOS	LTa+ CD4 ICOS- | Freq.ICOS-	LTa+ CD4 ICOS- | aICOS	LTa+ CD8 | Freq.CD8	LTa+ CD8 | aICOS	LTa+ CD3 | Freq.CD3	LTa+ CD3 | aICOS
0.58	5.27	1.69	6.25	0.41	6.97	0.74	1.04	2.09	0	0.59	1.02	0.52	0.24	39.7	46.4
0.22	1.44	0	0	0	0	0.14	0.34	0	0	0.1	0.2	0.14	0.34	60	39.3
0.08	0.4	0	0	0	16.7	1.65	0	4.44	0	1.42	0	2.33	0	58.2	52.9
0.22	2.13	0	0	0	0	0		0	0	0		0.45		33.3	50
Figure5d
Sicca	SS
0.4	2.1
0.8	1.4
0.4	0.4
0.4	0.6
0.4	2.6
0.5	0.4
0.4	1.3
1.1	2.6
0.4	0.4
0.8	0.4
0.6	2.6
1.5	0.4
0.4	0.8
	0.4
0.4	1
0.4	3
1.9	2.5
0.8	1.6
0.4	1.8
0.9	4.3
0.4	0.4
0.4	2.7
0.4	2
0.4	3.4
0.4	1
0.4	0.7
1.3	0.4
0.7	2.1
	2.7
0.8	0.4
0.8	1
0.4	1.5
	0.4
	0.4
	1
Figure5e
145_CCL19	195_TNFB
2.1	0.4
4.1	0.8
4.7	2.1
1.4	0.4
6.6	1.4
2.3	0.4
2.3	0.6
11.3	2.6
2.7	0.4
4.9	1.3
10.4	2.6
1.7	0.4
4.4	0.4
8.4	2.6
1.6	0.4
2.8	0.4
3.7	0.8
2.3	0.4
2.4	0.4
3.9	1
10.6	3
1.2	0.5
2.9	0.4
5	1.1
2.9	0.4
2.6	0.8
5.3	1.6
5.6	1.8
12	4.3
1.2	0.6
9.6	1.5
1.6	0.4
2.2	0.4
7.6	2.7
3.3	0.4
0.6	0.4
5.4	2
3.8	1
6.8	1.9
5.6	0.8
0.5	0.4
2.1	0.7
2.6	0.9
1.4	0.4
5.8	2.1
5.4	2.7
0.5	0.4
1.6	0.4
2	0.4
2.7	0.4
1.3	0.4
6.2	1
4.1	1.5
6.8	1.3
5.2	0.4
4.5	0.7
0.7	0.4
3.3	0.4
2.1	0.8
4.1	1
3.4	0.8
1.5	0.4

## Sheet: SupplFigure1
Suppl.Figure1a
0	3hrs	6hrs	24hrs	2	5	8	15
0.642159	0.093584	0.228702	1.35263	4.11326	3.2592	11.0131	8.26293
1.20494	0.178865	0.210543	3.37541	1.72253	3.41708	11.5636	4.90971
1.07585	0.122673	0.188272	4.0423	1.85822	13.5148	8.82151	7.10549
1.50112	0.114699	0.186433	3.06355	3.15647	7.19562	9.89599	4.0732
0.871028			4.37449	2.51239	3.02322	18.9458	9.71302
0.824226			1.40965	2.11272	7.61935	2.85689	8.0059
1.22186			1.09614	1.59976		9.68845	8.87648
						15.0963	7.59583
Suppl.Figure1d
WT	CD3ɛ-/-	WT	CD3ɛ-/-	WT	CD3ɛ-/-
3.2592	0.150913	11.0131	0.306281	8.26293	0.577204
3.41708	0.116135	11.5636	4.50522	4.90971	0.376047
13.5148	0.26155	8.82151	0.688712	7.10549	0.577204
7.19562	0.162884	9.89599	0.372888	4.0732	0.376047
3.02322		18.9458		9.71302
7.61935		2.85689		8.0059
		9.68845		8.87648
		15.0963		7.59583
Suppl.Figure1e
ccl19
WT	LTβR-/-	LTα-/-
0.01913	0.01538	0
0.023549	0.010727	0
0.017285	0.020488	0.006161
0.011212	0.002088	0.004657
ccl21
WT	LTβR-/-	LTα-/-
0.010634	0.004987	0
0.009096	0.003432	0
0.002518	0.010863	0
0.005966	0	0
cxcl13
WT	LTβR-/-	LTα-/-
0.233858	0.036861	0
0.205824	0.126187	0
0.078165	0.016892	0.040867
0.017343	0.016119	0.072649
Suppl.Figure1f
0	5	8	15
1	4.82183	23.0844	50.9886
0.999542	10.7541	29.1315	37.8604
	31.1496	20.5477
		31.1496

## Sheet: SupplFigure2
Suppl.Figure2b
ltβ
WT	ICOSL-/-
3.10628	3.52886
2.67286	3.68397
3.52342	3.69952
3.6142	3.96331
2.88971	3.55901
tnfα
WT	ICOSL-/-
0.635566	1.13847
1.21319	0.90209
1.12479	0.693556
2.497	1.65583
2.59172	1.55113
Suppl.Figure2c
WT	ICOSL-/-
10.8874	12.3995
13.9116	6.58666
6.16978	9.39637
9.67939	9.96242
Suppl.Figure2d
WT	ICOSL-/-
2.451	2.00217
1.93621	1.71139
1.90156	1.52697
5.77513	4.4877
6.90937	2.03841

## Sheet: SupplFigure3
Suppl.Figure3a
Absolute numbers
pdpn+ cells	pdpn- cells	cd11c+ cells	EpCAM+ cells	CD31+ cells
6.75502	0.103413	38.9303	0.474154	0.2808
10.9718	0.614188	77.401	0.806204	0.947702
22.1382	0.55562	76.4775	1.30992	1.46403
2.16516	0.0831086	27.7344	0.29199	0.326199
Percentage
pdpn+ cells	pdpn- cells	cd11c+ cells	EpCAM+ cells	CD31+ cells
13.3	1.03	17.3	0.61	0.33
15	4.97	14.5	1.49	1.21
16.7	2.67	17.5	1.52	1.52
10.3	1.37	20.3	0.52	0.48
Suppl.Figure3b
WT	Icosl-/- < wt bm	wt <Icosl-/- bm
1.80873	3.08466	1.83064
2.20146	4.12515	3.11299
5.9846	2.15309	3.37033
8.02958	1.40009	3.5589
8.74548		6.04526
		2.82239
		0.47484

## Sheet: SupplFigure4
Suppl.Figure4g
Absolute numbers
pdpn+ cells	CD11c+ cells
6.512	10.4
3.095	4.921
3.478	9.044
2.88	6.138
0.627	1.104
Percentage
pdpn+ cells	CD11c+ cells
12	19
6	10
10	27
18	38
5	8

## Sheet: SupplFigure6
Suppl.Figure6a
Sicca	SS
1.14359	1.10685
2.23287	3.54442
1.26115	12.4368
1.09032	4.11202
1.07746	0.959901
2.16123	3.27991
1.03338	0.985618
1.12155	1.1491
0.956227	12.3285
2.42942	5.63849
0.967249	15.9435
1.17298	1.32177
2.68475	7.55437
0.976433	0.956227
1.21156	3.18806
0.450441	2.74904
0.487557	0.985618
0.450441	1.53118
0.490208	0.963575
1.55772	0.965412
	0.449558
	0.50258
	0.451325
	0.452209
	0.450441
